# Supplementary material for: Hepatitis B or C viral infection and the risk of cervical cancer
Source: Infect Agent Cancer. 2022 Nov 1;17:54. doi: 10.1186/s13027-022-00466-8 (PMC9624004; doi:10.1186/s13027-022-00466-8)
Supplement: Supplementary file 1 — Additional file 1. Table S1: Pathologic diagnoses and ICD-10 codes of patients in the control group. [file 13027_2022_466_MOESM1_ESM.xls]

## Sheet: Sheet1
Supplementary Table 1. Pathologic diagnoses and ICD-10 codes of patients in the control group
Disease	ICD-10 code	Number	%
Simple ovarian cyst	N83.200x004	22	2.6
Ovarian serous cyst	N83.204	12	1.4
Ovarian mucinous cyst	N83.205	1	0.1
Ovarian luteal cyst	N83.100y001	2	0.2
Ovarian hemorrhagic luteum	N83.100x003	2	0.2
Ovarian endometriomas	N80.100x100	98	11.7
Ovarian mature cystic teratoma	D27.x00	78	9.3
Benign ovarian fibroma	D27.x00	21	2.5
Benign ovarian serous cystadenoma	D27.x00	42	5
Benign ovarian mucinous cystadenoma	D27.x00	26	3.1
Ovarian leiomyoma	D27.x00	2	0.2
Benign struma ovarii	D27.x00	8	1
Ovarian tuberculosis	A18.114	1	0.1
Oophoritis	N70.903	2	0.2
Fallopian tube cyst	N83.800x006	1	0.1
Mesosalpinx cyst	N83.800x010	2	0.2
Hydrosalpinx	N73.103	4	0.5
Salpingitis	N70.904	2	0.2
Uterine leiomyoma	D25.900	456	54.4
Cervical leiomyoma	D25.901	2	0.2
Cervical polyp	N84.100	4	0.5
Broad ligament myoma	D25.200x002	5	0.6
Uterus adenomyosis	N80.001	33	3.9
Uterovaginal prolapse	N81.400	2	0.2
Endometrial polyp	N84.001	8	1
Vaginal leiomyoma	D28.100	2	0.2
Abbreviations: ICD-10, International Classification of Disease, version 10.
