# Supplementary material for: Hepatitis B or C viral infection and the risk of cervical cancer
Source: Infect Agent Cancer. 2022 Nov 1;17:54. doi: 10.1186/s13027-022-00466-8 (PMC9624004; doi:10.1186/s13027-022-00466-8)
Supplement: Supplementary file 2 — Additional file 2. Table S2: The associations of HBV serologic markers with cervical cancer risk: univariable and multivariable logistic regression analyses. [file 13027_2022_466_MOESM2_ESM.xls]

## Sheet: Sheet1
Supplementary Table 2. The associations of HBV serologic markers with cervical cancer risk: univariable and multivariable logistic regression analyses
Variable	Cases			Controls			Univariable				Multivariable
	(n=838)			(n=838)
	No.	%		No.	%		OR	95%CI	P		AOR	95%CI	P
HBV markers
HBsAg-negative	783	93.4		801	95.6			1(reference)				1(reference)
HBsAg-positive	55	6.6		37	4.4		1.5	1.0-2.4	0.049		1.1	0.7-2.7	0.299
Anti-HBs-negative	501	59.8		494	58.9			1(reference)
Anti-HBs-positive	337	40.2		344	41.1		1	0.8-1.2	0.764
HBeAg-negative	828	98.8		836	99.8			1(reference)				1(reference)
HBeAg-positive	10	1.2		2	0.2		5.1	1.1-23.5	0.036		3.7	0.5-25.7	0.191
Anti-HBe-negative	737	87.9		756	90.2			1(reference)
Anti-HBe-positive	101	12.1		82	9.8		1.3	0.9-1.7	0.124
Anti-HBc-negative	688	82.1		740	88.3			1(reference)				1(reference)
Anti-HBc-positive	150	17.9		98	11.7		1.7	1.3-2.2	<0.001		1.473	0.9-2.2	0.072
Abbreviations: HBV, hepatitis B virus; HBsAg, hepatitis B surface antigen; anti-HBs, hepatitis B surface antibody; HBeAg, hepatitis B envelope antigen; anti-HBe, hepatitis B envelope antibody; anti-HBc, hepatitis B core antibody; OR, odds ratio; AOR, adjusted odds ratio; CI: confidence interval. Multivariate analyses were adjusted by age(as a continous variable), ethnicity(Han/non-Han), birth of …
