# Supplementary material for: Hepatitis B or C viral infection and the risk of cervical cancer
Source: Infect Agent Cancer. 2022 Nov 1;17:54. doi: 10.1186/s13027-022-00466-8 (PMC9624004; doi:10.1186/s13027-022-00466-8)
Supplement: Supplementary file 3 — Additional file 3. Table S3: The subgroup analyses for patients HPV-positive: univariable logistic regression analysis. [file 13027_2022_466_MOESM3_ESM.xls]

## Sheet: Sheet1
Supplementary Table 3. The subgroup analyses for patients with HPV-positive: univariable logistic regression analysis
Variable	Cases			Controls			Univariable
	(n=697)			(n=70)
	No.	%		No.	%		OR	95%CI	P
HBV markers
HBsAg-negative	651	93.4		66	94.3			1(reference)
HBsAg-positive	46	6.6		4	5.7		1.2	0.4-3.3	0.775
Anti-HBs-negative	418	60		39	55.7			1(reference)
Anti-HBs-positive	279	40		31	44.3		0.8	0.5-1.4	0.489
HBeAg-negative	689	98.9		69	98.6			1(reference)
HBeAg-positive	8	1.1		1	1.4		0.801	0.1-6.5	0.836
Anti-HBe-negative	608	87.2		61	87.1			1(reference)
Anti-HBe-positive	89	12.8		9	12.9		1	0.5-2.1	0.983
Anti-HBc-negative	573	82.2		58	82.9			1(reference)
Anti-HBc-positive	124	17.8		12	17.1		1.046	0.5-2.0	0.892
Abbreviations: HBV, hepatitis B virus; HBsAg, hepatitis B surface antigen; anti-HBs, hepatitis B surface antibody; HBeAg, hepatitis B envelope antigen; anti-HBe, hepatitis B envelope antibody; anti-HBc, hepatitis B core antibody; OR, odds ratio; CI: confidence interval.
