# Supplementary material for: Hepatitis B or C viral infection and the risk of cervical cancer
Source: Infect Agent Cancer. 2022 Nov 1;17:54. doi: 10.1186/s13027-022-00466-8 (PMC9624004; doi:10.1186/s13027-022-00466-8)
Supplement: Supplementary file 4 — Additional file 4. Table S4: The subgroup analyses for patients aged younger than 50 years: univariable and multivariable logistic regression analyses. [file 13027_2022_466_MOESM4_ESM.xls]

## Sheet: Sheet1
Supplementary Table 4. The subgroup analyses for patients aged younger than 50 years: univariable and multivariable logistic regression analyses
Variable	Cases			Controls			Univariable				Multivariable
	(n=620)			(n=616)
	No.	%		No.	%		OR	95%CI	P		AOR	95%CI	P
HBV markers
HBsAg-negative	575	92.7		589	95.6			1(reference)				1(reference)
HBsAg-positive	45	7.3		27	4.4		1.7	1.0-2.8	0.031		2.3	1.1-4.7	0.025
Anti-HBs-negative	370	59.7		363	58.9			1(reference)
Anti-HBs-positive	250	40.3		253	41.1		1	0.8-1.2	0.837
HBeAg-negative	610	98.4		615	99.8			1(reference)				1(reference)
HBeAg-positive	10	1.6		1	0.2		10.1	1.3-79.2	0.028		11.1	1.1-113.8	0.043
Anti-HBe-negative	546	88.1		556	90.3			1(reference)
Anti-HBe-positive	74	11.9		60	9.7		1.3	0.9-1.8	0.205
Anti-HBc-negative	504	81.3		543	88.1			1(reference)				1(reference)
Anti-HBc-positive	116	18.7		73	11.9		1.7	1.3-2.4	0.001		1.7	1.0-2.8	0.034
Abbreviations: HBV, hepatitis B virus; HBsAg, hepatitis B surface antigen; anti-HBs, hepatitis B surface antibody; HBeAg, hepatitis B envelope antigen; anti-HBe, hepatitis B envelope antibody; anti-HBc, hepatitis B core antibody; OR, odds ratio; AOR, adjusted odds ratio; CI: confidence interval. Multivariate analyses were adjusted by age(as a continous variable), ethnicity(Han/non-Han), birth of …
